# Supplementary material for: Preparation and Photocatalytic Performance of MoS2/MoO2 Composite Catalyst
Source: Materials (Basel). 2023 May 28;16(11):4030. doi: 10.3390/ma16114030 (PMC10254472; doi:10.3390/ma16114030)
Supplement: Supplementary file 1 [file materials-16-04030-s001.zip]

Archive with 1 entries (1 files):
- materials-2397845-supplementary.pdf
